# Supplementary material for: Clinical effect of unilateral biportal minimally invasive surgery in the treatment of patients with spinal degenerative diseases based on intelligent multimodal reconstruction technology
Source: Front Med (Lausanne). 2025 Jul 10;12:1615699. doi: 10.3389/fmed.2025.1615699 (PMC12286936; doi:10.3389/fmed.2025.1615699)
Supplement: Supplementary file 1 [file Table_1.XLSX]

## Sheet: Operation time (min)
Control group	Observation group
116.03	106.59
102.23	100.56
123.06	124.54
118.38	102.25
94.9	95.36
133.72	111.11
122.44	94.54
128.41	108.11
118.44	100.59
147.57	87.93
109.19	104.12
142.83	103.06
123.81	114.11
115.2	99.03
147.37	102.66
127.52	102.63
108.94	119.63
123.43	103.75
114.34	102.16
124.62	105.99
112.32	133.66
122.75	106.51
113.72	95.73
123.91	94.66
117.89	87.45
117.96	95.32
114.27	104.14
134.74	118.54
131.05	114.57
115.96	93.3
101.32	107.92
147.26	94.66
131.2	99.13
112.49	99.17
115.14	103.52
117.42	112.14
134.28	108.14
136.26	99.38
130.47	107.08
111.43	122.02
124.05	104.84
92.94	118.67
105.05	101.02
104.5	85.68
135.36	85.87
109.42	93.09
128.62	113.36
113.76	97.38
116.59	108.23
118.19	111.85

## Sheet: Intraoperative blood loss (mL)
Control group	Observation group
89.87	48.68
91.76	43.38
81.07	41.14
92.8	49.83
93.83	48.7
71.9	44.72
96.01	47.43
94.6	47.74
79.68	52.33
79.27	49.34
80.64	47.91
100.99	50.69
83.33	48.41
89.47	47.89
78.16	50.9
74.94	48.3
92.66	47.5
92.15	44.56
73.9	51.51
72.54	43.92
76.6	50.13
89.76	38.74
76.67	47.6
95.67	43.84
75.47	40.59
83.11	44.37
80.32	49.69
99.28	40.96
78.24	49.11
87.87	44.4
74.52	42.15
87.52	42.56
77.66	52.67
88.88	43.56
93.57	37.23
89.31	48.68
90.79	34.04
74.85	53.76
67.26	54.15
89.71	45.32
93.7	48.06
79.92	51.83
80.95	41.54
87.25	43.07
82.09	48.12
94.07	50.32
78.43	51.08
78.34	53.64
102.63	41.86
91.74	37.81

## Sheet: Postoperative drainage volume 
Control group	Observation group
101.33	62.85
117	70.26
120.34	80.28
112.35	66.5
130.7	84.6
99.87	81.49
113.86	76.13
116.66	64.63
107.87	68.3
97.48	77.44
121.86	72.59
108.52	62.78
93.4	80.59
97.46	61.21
104.82	65.49
118.53	75.05
108.67	65.62
115.56	65.26
113.29	74.27
123.02	74.71
102.04	67.78
122.64	69.26
113.65	76.19
127.9	67.92
97.56	74.57
104.89	55.15
108.12	66.51
133.13	66.79
106.43	68.16
136.36	80.92
83.76	72.05
102.99	62.4
130.62	77.28
115.81	73.1
116.22	73.61
111.77	80.91
109.9	55.4
113.87	58.32
127.51	72.75
101.93	61.55
112.35	65.1
112.35	72.42
131.35	68.54
101.05	71.66
115.46	76.03
104.53	75.45
131.69	58.67
117.79	65.79
95.63	74.2
105.37	74.72

## Sheet: Length of hospital stay (d)
Control group	Observation group
7.15	4.56
6.85	4.82
6.85	4.9
6.57	4.92
7	4.82
5.82	3.91
6.95	4.87
7.16	5.47
7.8	5.04
6.96	4.82
7.27	4.89
7.05	3.97
7.55	4.79
5.81	4.66
5.83	4.79
6.92	4.92
7.25	5.31
7.88	4.86
6.11	5.2
6.53	4.16
7.15	5.83
5.47	5.24
6.85	5.23
7.22	5.14
7.59	5.53
7.42	4.41
8.08	5.52
7.18	4.82
5.82	5.24
6.74	4.37
6.85	4.39
6.59	4.77
7.02	4.93
6.71	4.18
6.85	3.93
4.95	4.82
5.38	4.75
6.64	5.49
6.85	4.62
6.87	5.31
8.37	4.77
6.77	4.9
8.9	3.65
6.97	4.77
6.35	4.54
6.85	4.4
6.78	4.36
6.85	5.47
6.39	5.6
6.48	4.09

## Sheet: TBL (mL)
Control group	Observation group
346.44	336.2
425.12	286
457.08	537.97
452.42	251.31
425.12	621.97
148.6	143.84
442.19	308.96
626.72	356.67
496.24	309.17
425.12	499.24
439.75	373.24
165.9	435.76
412.95	371.24
381.32	359.7
422.91	386.68
462.03	260
573.96	250.42
432.3	256.64
548.55	382.07
221.91	346.64
739.06	504.61
553.11	253.04
548.44	297.15
517.68	161.92
649.45	383.51
297.22	501.97
641.31	592.55
425.12	114.28
548.91	333.2
296.37	219.14
300.14	473.4
412.47	330.57
457.9	237.05
230.93	313.08
144.85	279.6
425.12	311.83
393.19	623.57
627.42	604.83
369.62	192.59
580.62	475.84
413.02	374.74
453.86	626.39
72.58	166.57
411.14	227.72
334.62	267.54
300.16	257.13
290.27	243.17
650.24	624.29
670.79	202.37
193.52	629.16

## Sheet: HBL (mL)
Control group	Observation group
340.93	112.96
367.84	87.34
616.51	78.84
238.6	472.39
322.63	304.42
247.87	170.48
419.18	109.26
147.8	318.25
300.76	276.3
234.04	261.83
377.25	132.4
305.35	146.91
394.92	400.08
169.72	350.93
113.36	251.66
397.02	97.77
160.68	174.27
460.75	128.02
179.38	342.16
87.79	288.81
297.11	141.9
289.54	179.67
352.67	139.85
219.14	136.46
233.58	106.94
241.39	338.22
321.77	287.8
419.62	118.16
129.08	246.28
195.42	136.51
378.37	388.48
122.33	336.01
353.4	157.4
188.57	51.39
249.87	353.48
93.89	273.72
244.39	378.02
224.58	31.41
234.49	89.78
505.07	269.07
197.1	118.49
339.52	72.52
120.27	281.06
508.45	41.51
287.67	269.96
405.41	126.81
333.49	151.34
169.86	147.39
69.5	445.45
231.32	464.09

## Sheet: HCT (%)
Control group	Observation group
34.38	41.19
32.59	33.41
31.93	38.34
27.11	29.95
31.66	36.37
24.18	35.73
28.46	31.18
32.26	39.12
26.96	38.14
37.27	32.83
27.37	40.69
24.95	43.16
29.26	36.27
29.25	31.08
28.78	36.66
25.36	36.88
27.13	39.75
28.62	39.39
24.82	35.87
25.48	31.85
32.1	36.65
26.52	37.9
31.35	39.71
34.52	36.28
27.65	32.67
31.3	31.45
29.93	32.41
34.69	39.75
32.26	44.42
27.68	34.24
35.27	36.67
31.9	31.99
28	32.24
28.57	37.33
35.3	42.94
29.56	25.05
32.92	38.41
27.65	36.71
34	41.73
29.17	41.41
26.4	32.24
33.75	38.84
33.8	33.44
29.11	43.29
32.75	35.3
29.4	39.51
31.22	33.74
35.57	36.37
29.47	30.81
33.61	36.9

## Sheet: Hb
Control group	Observation group
101.4	100.51
99.74	113.76
121.86	101.13
92.93	85.09
113.61	105.59
92.83	98.45
98.52	108.51
104.08	89.28
87.22	102.06
99.98	109.09
110.71	98.04
104.03	104.12
97.99	113.07
94.9	116.32
98.59	109.74
107.71	100.98
102.85	107.18
108.64	127.7
97.51	116.09
86.97	89.98
95.08	118.43
92.26	98.76
92.5	89.75
97.76	102.87
81.53	107.71
114.25	119.43
72.62	102.79
89.28	120.59
92.86	120.83
88.75	117.17
100.64	128.96
102.99	111.4
97.83	102.81
90.1	106.41
105.91	134.17
94.69	118.37
94.24	97.81
96.19	92.55
92.19	116.56
109.61	110.11
76.88	93.18
79.47	95.82
98.32	95.46
91.98	107.06
110.47	96.43
99.72	111.29
105.37	112.21
99.95	103.29
96.11	107.06
110.64	116.78
