# Supplementary material for: Clinical effect of unilateral biportal minimally invasive surgery in the treatment of patients with spinal degenerative diseases based on intelligent multimodal reconstruction technology
Source: Front Med (Lausanne). 2025 Jul 10;12:1615699. doi: 10.3389/fmed.2025.1615699 (PMC12286936; doi:10.3389/fmed.2025.1615699)
Supplement: Supplementary file 6 [file Table_6.XLSX]

## Sheet: 1 month
Control group	Observation group
27.85	21.78
25.49	27.08
28.66	21.65
30.23	24.67
23.52	20.47
31.31	24.39
28.98	19.89
22.5	20.9
32.71	29.44
32.44	24.57
29.2	26.15
28.46	26.6
24.91	24.11
25.88	20.63
28.18	26.94
24.66	22.01
23.7	25.32
23.48	23.18
29.4	23.68
32.56	23.29
29.93	24.32
23.01	27.05
29	25.33
27.76	21.52
26.02	22.66
26.79	23.69
20.48	22.64
33.46	22.89
28.37	23.68
29.74	20.96
29.1	21.72
24	17.94
25.66	25.58
24.93	21.4
25.47	27.23
25.53	20.75
28.26	25.05
25.79	23.68
28.48	24.3
20.76	22.86
26.73	25.69
26.67	20.38
23.29	24.1
28.97	26.14
28.05	25.62
29.41	25.14
28.88	23.84
26.7	27.57
31.67	22.54
29.22	21.22

## Sheet: 3 months
Control group	Observation group
20.82	17.77
21.24	15.91
19.86	18.11
21	17.87
20.21	17.33
21.73	17.3
23.18	17.48
23.33	18.57
22.19	17.31
24.97	15.69
25.01	15.71
24.01	16.26
25.09	17.56
24.39	15.58
21.17	15.51
22.98	18.06
21.96	14.64
18.72	19.26
22.45	19.56
20.93	18.45
20.17	19.36
24.81	15.57
24.34	13.45
23.32	18.03
22.54	14.8
23.36	15.93
22.35	19.12
19.21	17.22
26.39	18.58
22.51	19.38
22.26	18.09
19.19	13.84
21.23	16.5
20.44	19.82
25.1	17.36
27.21	16.44
21.48	15.01
22.11	17.98
28.32	17.64
22.89	18.71
21.74	15.92
22.17	14.73
26.49	17.7
28.41	12.59
22.6	17.55
23.67	16.56
25.57	17.92
25.35	17.84
23.7	13.57
26.58	17.61

## Sheet: 6 months
Control group	Observation group
13.43	9.76
16.44	11.3
15.94	10.07
16.32	9.42
15.21	11.57
15.22	10.1
16.49	10.45
16.51	11.35
16.66	9.32
14.74	10.19
15.31	12
14.9	9.71
18.68	9.81
16.16	10.91
14.24	11.22
16.41	9.71
14.99	9.99
13.66	11.73
16.51	8.61
15.84	11.46
14.01	10.08
16.67	12.45
12.97	9.25
17.69	12.18
16.59	9.28
14.27	11.38
18	9.89
15.41	8.95
13.84	11.78
18.41	8.8
12.01	12.41
15.24	10.79
14.11	10.83
16.71	10.15
14.16	12.26
14.09	9.42
14.5	10.92
12.49	11.24
14.52	12.67
15.92	10.18
15.21	11.18
14.44	10.86
17.29	10.27
15.62	11.81
15.08	10.88
14.5	10.44
12.42	12.07
15.08	10.19
15.8	12.34
17.54	11.12

## Sheet: 12 months
Control group	Observation group
9.32	5.3
9.85	5.3
10.8	6.44
9.7	6.19
9.11	5.84
10.54	5.11
12.54	6.02
9.64	5.03
9.11	6.73
11.46	5.03
9.85	5.51
10.03	4.93
10.87	4.66
9.41	5.82
9.73	6.15
11.45	5.8
11.31	6.62
9.83	5.98
11.04	5.22
11.49	5.58
9.53	6.43
10.43	5.37
10.75	6.23
9.62	4.94
10.18	5.12
11.41	6.37
12.05	6.39
11.88	4.57
11.39	4.97
9.44	6.29
10.27	6.02
10.25	5.26
10.88	6
12.37	6.27
10.38	6.12
11.36	6.4
12.76	5.68
10.12	5.84
8.65	5.32
10.82	4.72
11.76	6
9.74	5.57
12.17	5.08
11.05	5.55
9.47	5.37
11.05	6
9.99	5.89
13	5.99
10.93	5.3
11.96	5.43
